# Supplementary material for: Bioengineering commensal bacteria-derived outer membrane vesicles for delivery of biologics to the gastrointestinal and respiratory tract
Source: J Extracell Vesicles. 2019 Jun 24;8(1):1632100. doi: 10.1080/20013078.2019.1632100 (PMC6598475; doi:10.1080/20013078.2019.1632100)
Supplement: Supplemental Material [file ZJEV_A_1632100_SM7381.zip]

Archive with 6 entries (5 files):
- 1632100_Supplementary Files/
- 1632100_Supplementary Files/Figure S1.tif
- 1632100_Supplementary Files/Figure S2.tif
- 1632100_Supplementary Files/Figure S3.tif
- 1632100_Supplementary Files/Figure S4.tif
- 1632100_Supplementary Files/supplementary legend and table.docx
